# Supplementary material for: Radiomics as a tool for prognostic prediction in transarterial chemoembolization for hepatocellular carcinoma: a systematic review and meta-analysis
Source: Radiol Med. 2024 Jul 26;129(8):1099–117. doi: 10.1007/s11547-024-01840-9 (PMC11322429; doi:10.1007/s11547-024-01840-9)
Supplement: Supplementary file 1 — Supplementary file1 (XLSX 218 KB) [file 11547_2024_1840_MOESM1_ESM.xlsx]

## Sheet: 1 Searching strategy
Supplementary Table 1 Search strategies for different databases (2023-05-16)
Search Query for PubMed
#1	"carcinoma, hepatocellular"[MeSH Terms] OR "Hepatocellular"[All Fields] OR "hepatocellular carcinoma"[All Fields] OR "liver cancer"[All Fields] OR "liver cell"[All Fields] OR "HCC"[All Fields]	N=253
#2	"radiomic*"[All Fields] OR "radiograph*"[All Fields]
#3	"chemoembolization, therapeutic"[MeSH Terms] OR "transarterial chemoembolization"[All Fields] OR "TACE"[All Fields]
#4	"prognosis"[MeSH Terms] OR "prognos*"[All Fields] OR "predict*"[All Fields]
#5	#1 AND #2 AND #3 AND #4
Search Query for Web of Science
#1	TS=(HCC)) OR TS=(hepatocellular carcinoma) OR TS=(liver cancer)	N=251
#2	TS=(radiomic*) OR TS=(radiograph*)
#3	TS=(chemoembolization) OR TS=(transarterial chemoembolization) OR TS=(TACE)
#4	TS=(prognos*) OR TS=(predict*)
#5	#1 AND #2 AND #3 AND #4
Search Query for Embase
#1	('liver cell carcinoma')/exp OR (('hepatocellular carcinoma'):ti,ab,kw) OR ((HCC):ti,ab,kw) OR (('liver cancer'):ti,ab,kw)	N=141
#2	(radiomics)/exp OR ((radiomic*):ti,ab,kw) OR ((radiograph*):ti,ab,kw)
#3	(chemoembolization)/exp OR (('transarterial chemoembolization'):ti,ab,kw) OR ((TACE):ti,ab,kw)
#4	(prognosis)/exp OR ((prognos*):ti,ab,kw) OR ((predict*):ti,ab,kw)
#5	#1 AND #2 AND #3 AND #4

## Sheet: 2 Extraction form
Supplementary Table 2 The structure of the literature data extration
Study ID
Dataset
Model name in the article
Predictive Imaging Modality
Bibliographical Information		Title
		Authors
		Year
		Country/region
		Journal
		Study design
Demographic information		TOTAL sample size
		Dataset size
		Center number
		Male
		Female
		Age mean
		Age sd
		Age median
		Age 25%
		Age 75%
		Child-Pugh A
		Child-Pugh B
Etiology		HBsAg+
		HCVAb+
		Other
Cirrhosis		Cirrhosis+
		Cirrhosis-
Pathology		Diagnosis
		Staging
Treatment		Previous treatment
		TACE method
Response assssment		Time after TACE
		Modality
		Criteria
		Primary endpoint
		Secondary endpoints
Preprocedural imaging		Imaging modality
		Time before TACE
		scanners
CT information		tube current
		tube voltage
		slice thickness
MR information		field
		slice thickness
Imaging preprocessing		Segmentation
		Tool
		Input phase in (best) model
		Phase comparison
		ROI/VOI (2D/3D)
		Tumor
		Peritumor
Feature extraction		Extraction
Modeling		Selection
		Algorithem
		Type
		Algorithm comparison
		Feature number
		Dataset size/feature number
Radiomic model		Pure radiomics
Radiomic-Clinical combined model		Additional clinical factors
		Additional radiological factors
Validation		Independent validation
		Validaiton set type
TACE efficacy		ORR
		OS
		PFS
		TTP
		RFS
		Other
Prognostic efficacy	Common measurements	Predicted Endpoint
		AUC
		Sensitivity
		Specificity
		Accuracy
		PPV
		NPV
		TP
		FN
		FP
		TN
		2x2 Manual calculation check
	Other measurements	C-index-TTP
		C-index-OS
		C-index-RFS
		HR-OS
Interptretation for human readers		Visualization and Interpretation

## Sheet: 3 Qaulity assessment-criteria
Supplementary Table 3 The quality assessment criteria used in our study
Criteria	Points	Source: Lambin, P. et al. Radiomics: the bridge between medical imaging and personalized medicine. Nat Rev Clin Oncol 14, 749-762, doi:10.1038/nrclinonc.2017.141 (2017).
1 Image protocol quality - well-documented image protocols (for example, contrast, slice thickness, energy, etc.) and/or usage of public image protocols allow reproducibility/replicability	+ 1 (if protocols are well-documented)+1 (if public protocol is used)
2 Multiple segmentations - possible actions are: segmentation by different physicians/algorithms/software, perturbing segmentations by (random) noise, segmentation at different breathing cycles. Analyse feature robustness to segmentation variabilities	1
3 Phantom study on all scanners - detect inter-scanner differences and vendor-dependent features. Analyse feature robustness to these sources of variability	1
4 Imaging at multiple time points - collect images of individuals at additional time points. Analyse feature robustness to temporal variabilities (for example, organ movement, organ expansion/shrinkage)	1
5 Feature reduction or adjustment for multiple testing - decreases the risk of overfitting. Overfitting is inevitable if the number of features exceeds the number of samples. Consider feature robustness when selecting features	- 3 (if neither measure is implemented)+3 (if either measure is implemented)
6 Multivariable analysis with non radiomics features (for example, EGFR mutation) - is expected to provide a more holistic model. Permits correlating/inferencing between radiomics and non radiomics features	1
7 Detect and discuss biological correlates - demonstration of phenotypic differences (possibly associated with underlying gene–protein expression patterns) deepens understanding of radiomics and biology	1
8 Cut-off analyses - determine risk groups by either the median, a previously published cut-off or report a continuous risk variable. Reduces the risk of reporting overly optimistic results	1
9 Discrimination statistics - report discrimination statistics (for example, C-statistic, ROC curve, AUC) and their statistical significance (for example, p-values, confidence intervals). One can also apply resampling method (for example, bootstrapping, cross-validation)	+ 1 (if a discrimination statistic and its statistical significance are reported)+1 (if a resampling method technique is also applied)
10 Calibration statistics - report calibration statistics (for example, Calibration-in-the-large/slope, calibration plots) and their statistical significance (for example, P-values, confidence intervals). One can also apply resampling method (for example, bootstrapping, cross-validation)	+ 1 (if a calibration statistic and its statistical significance are reported)+1 (if a resampling method technique is also applied)
11 Prospective study registered in a trial database - provides the highest level of evidence supporting the clinical validity and usefulness of the radiomics biomarker	+ 7 (for prospective validation of a radiomics signature in an appropriate trial)
12 Validation - the validation is performed without retraining and without adaptation of the cut-off value, provides crucial information with regard to credible clinical performance	- 5 (if validation is missing)+2 (if validation is based on a dataset from the same institute)+3 (if validation is based on a dataset from another institute)+4 (if validation is based on two datasets from two distinct institutes)+4 (if the study validates a previously published signature)+5 (if validation is based on three or more datasets from distinct institutes) *Datasets should be of comparab…
13 Comparison to ‘gold standard’ - assess the extent to which the model agrees with/is superior to the current ‘gold standard’ method (for example, TNM-staging for survival prediction). This comparison shows the added value of radiomics	2
14 Potential clinical utility - report on the current and potential application of the model in a clinical setting (for example, decision curve analysis).	2
15 Cost-effectiveness analysis - report on the cost-effectiveness of the clinical application (for example, QALYs generated)	1
16 Open science and data - make code and data publicly available. Open science facilitates knowledge transfer and reproducibility of the study	+ 1 (if scans are open source) + 1 (if region of interest segmentations are open source) + 1 (if code is open source)+ 1 (if radiomics features are calculated on a set of representative ROIs and the calculated features and representative ROIs are open source)
Total points (36=100%)
Categories	No.	Items	Weights	Scoref	Source: Kocak, B., Akinci D’Antonoli, T., Mercaldo, N. et al. METhodological RadiomICs Score (METRICS): a quality scoring tool for radiomics research endorsed by EuSoMII. Insights Imaging 15, 8 (2024). https://doi.org/10.1186/s13244-023-01572-w
Study design	#1	Adherence to radiomics and/or machine learning-specific checklists or guidelines	0.0368				=
	#2	Eligibility criteria that describe a representative study population	0.0735
	#3	High-quality reference standard with a clear definition	0.0919
Imaging data	#4	Multi-center	0.0438
	#5	Clinical translatability of the imaging data source for radiomics analysis	0.0292
	#6	Imaging protocol with acquisition parameters	0.0438
	#7	The interval between imaging used and reference standard	0.0292
Segmentationa	#8	Transparent description of segmentation methodology	0.0337
	#9	Formal evaluation of fully automated segmentationb	0.0225
	#10	Test set segmentation masks produced by a single reader or automated tool	0.0112
Image processing and feature extraction	#11	Appropriate use of image preprocessing techniques with transparent description	0.0622
	#12	Use of standardized feature extraction softwarec	0.0311
	#13	Transparent reporting of feature extraction parameters, otherwise providing a default configuration statement	0.0415
Feature processing	#14	Removal of non-robust featuresd	0.02
	#15	Removal of redundant featuresd	0.02
	#16	Appropriateness of dimensionality compared to data sized	0.03
	#17	Robustness assessment of end-to-end deep learning pipelinese	0.02
Preparation for modeling	#18	Proper data partitioning process	0.0599
	#19	Handling of confounding factors	0.03
Metrics and comparison	#20	Use of appropriate performance evaluation metrics for task	0.0352
	#21	Consideration of uncertainty	0.0234
	#22	Calibration assessment	0.0176
	#23	Use of uni-parametric imaging or proof of its inferiority	0.0117
	#24	Comparison with a non-radiomic approach or proof of added clinical value	0.0293
	#25	Comparison with simple or classical statistical models	0.0176
Testing	#26	Internal testing	0.0375
	#27	External testing	0.0749
Open science	#28	Data availability	0.0075
	#29	Code availability	0.0075
	#30	Model availability	0.0075
Total METRICS score (should be given as percentage)
Quality categoryg
aConditional for studies including region/volume of interest labeling
bConditional for studies using fully automated segmentation
cConditional for the hand-crafted radiomics
dConditional for tabular data use
eConditional on the use of end-to-end deep learning
fScore is simply the weight if present and 0 otherwise
gProposed total score categories: 0 ≤ score < 20%, “very low”; 20 ≤ score < 40%, “low”; 40 ≤ score < 60%, “moderate”; 60 ≤ score < 80%, “good”; and 80 ≤ score ≤ 100%, “excellent” quality

## Sheet: 4 Research information
Supplementary Table 4 The detailed information of the included studies
1Study ID	2Dataset	Model name	Imaging Modality	Bibliographical Information						Demographic information												Etiology					Pathology		Treatment		Response assssment					Preprocedural imaging								Imaging preprocessing
																																							CT information			MR information
				Title	First author	Year	Nation	Journal	Study design	Total size	Dataset size	Center	Male	Female	Age mean	Age sd	Age median	Age 25%	Age 75%	Child-Pugh A	Child-Pugh B	HBsAg+	HCVAb+	Other	Cirrhosis+	Cirrhosis-	Diagnosis	Staging information	Previous treatment	TACE method	Time after TACE	Modality	Criteria	Primary endpoint	Secondary endpoints	Imaging modality	Time before TACE	3 Scanners	Tube current	Tube voltage	Slice thickness	Field	Slice thickness	Segmentation	Tool	Input phase in (best) model	4 Phase comparison	ROI/VOI (2D/3D)	5 Tumor
1	Training	R-DLCEUS	CEUS	Accurate prediction of responses to transarterial chemoembolization for patients with hepatocellular carcinoma by using artificial intelligence in contrast-enhanced ultrasound	Liu	2020	China	Eur Radiol	Retrospective	130	89	1	73	16	55.6	12.2	NA			85	4	74	4	11	NA		HCC	BCLC-B	None	cTACE	1 month	CECT/CEMR	mRECIST	OR	NA	CEUS	1 week	3	NA			NA		manually	ITK-SNAP	1-min continuous dynamic CEUS cines	Dynamic vs. B-mode	3D	Yes
	Internal validation										41		33	8	53.9	12.7				38	3	35	2	4
2	Training	TPR	CECT	Clinical-Radiomic Analysis for Pretreatment Prediction of Objective Response to First Transarterial Chemoembolization in Hepatocellular Carcinoma	Chen	2021	China	Liver Cancer	Retrospective	595	355	1	318	37	NA		57	49	65	343	12	290	3	62	166	189	HCC	BCLC-B	None	NA	2 month	CECT	mRECIST	OR	OS	CECT	1 month	1	NA	120kV	>= 5mm	NA		semiautomatic	3D slicer	AP+PS	NA	3D	Yes
	Internal validation										118		103	15			56	49	64	118	0	96	1	21	56	62
	External validation										122	2	114	8			56	47	65	115	7	99	1	22	55	67
3	Training	XGBoost model	CECT	Clinical-radiomics predictors to identify the suitability of transarterial chemoembolization treatment in intermediate-stage hepatocellular carcinoma: A multicenter study	Wang	2022	China	HBPD INT	Retrospective	243	171	3	152	19	NA		57	50	66	NA					75	96	HCC	BCLC-A/B [intermediate-stage APPLE consensus]	None	cTACE/DEB-TACE	Continuous	CECT	mRECIST	[Unsuitable for TACE]	OS, PFS	CECT	NA	3	250-450mA	120kV	1-5mm	NA		manually	MITK	AP+PVP	NA	3D	Yes
	External validation										72		61	11			60	55	66						35	37
4	Training	Rad-score	CECT	Contrast-Enhanced CT Imaging Features Combined with Clinical Factors to Predict the Efficacy and Prognosis for Transarterial Chemoembolization of Hepatocellular Carcinoma	Sun	2023	China	Acad Radiol	Retrospective	399	299	1	222	77	NA		55	49	64	NA		274	NA	25	180	119	HCC	BCLC-B	NA	cTACE	4-6 week	MRI/CECT	mRECIST	OR	OS	CECT	1 month	1	250mA	120kV	5mm	NA		manually	Deepwise	AP	NA	3D	Yes
	Internal validation										100		65	35			58	51	65			92		8	59	41
5	Training+resampling validation	Texture features	CECT	Evaluation of Therapeutic Effects of Computed Tomography Imaging Classification Algorithm-Based Transcatheter Arterial Chemoembolization on Primary Hepatocellular Carcinoma	Li	2022	China	Comput Intell Neurosci Comput	Retrospective	48	48	1	32	16	NA												HCC	[<=2 tumors]	None	NA	6 months	NA	RECIST	OR	NA	CECT	1 week	NA	NA	120kV	5mm	NA		manually	ITK-SNAP	early AP+mid AP+late AP+Courage period	NA	3D	Yes
6	Training	Radiomics signature	CECT	Machine-learning analysis of contrast-enhanced computed tomography radiomics predicts patients with hepatocellular carcinoma who are unsuitable for initial transarterial chemoembolization monotherapy: A multicenter study	Jin	2021	China	Transl Oncol	Retrospective	256	136	2	108	28	NA		60	52	67	114	22	104	2	30	NA		HCC	BCLC-A/B	None	cTACE	4-8 weeks, continuous	CECT/CEMR	NA	[EVIT]	OS	CECT	1 month	5	100-500mA	120kV	5mm	NA		manually	ITK-SNAP	PVP	NA	3D	Yes
	External validation										120	1	97	23			61	53	73	108	12	93	6	21
7	Training	DNN model	CEMR	Multi-algorithms analysis for pre-treatment prediction of response to transarterial chemoembolization in hepatocellular carcinoma on multiphase MRI	Chen	2023	China	Insights Imaging	Retrospective	144	115	1	97	18	NA					85	30 (B/C)	83	NA	32	75	40	HCC	BCLC-A/B/C	NA	cTACE/DEB-TACE	NA	CEMR	mRECIST	OR	NA	CEMR	NA	2	NA			1.5T/3.0T	7mm/5mm	manually	3D Slicer	T2WI+AP+PVP+DP	NA	3D	Yes
	Internal validation										29		27	2						11	18 (B/C)	11		18	18	11
	External validation									28	28		NA
8	Training	Deep learning+RF	CECT	Predicting the Initial Treatment Response to Transarterial Chemoembolization in Intermediate-Stage Hepatocellular Carcinoma by the Integration of Radiomics and Deep Learning	Peng	2021	China	Front Oncol	Retrospective	310	139	3	121	18	NA					115	24	NA					HCC	BCLC-B	None	cTACE	1 month	CECT	mRECIST	OR	NA	CECT	1 week	2	NA	120kV	5mm	NA		manually	ITK-SNAP	AP	NA	3D	Yes
	Internal validation										171		152	19						142	29
9	Training	MP-MRI radiomic signatures	CEMR	Predicting the Outcome of Transcatheter Arterial Embolization Therapy for Unresectable Hepatocellular Carcinoma Based on Radiomics of Preoperative Multiparameter MRI	Sun	2020	China	J Magn Reson Imaging	Retrospective	84	67	1	NA		56.5	11.5	NA					32	NA	52	NA		HCC	BCLC-B	None	cTACE	6 months	NA	mRECIST	PD	NA	CEMR	1 week	5	NA			1.5T/3.0T	5-7mm	manually	MITK	MP (T2WI+DWIb0_DWIb500+ADC)	MP vs. T2WI, DWOb0, DWIb500, ADC	3D	Yes
	Internal validation										17
10	Training+5-fold cross validation	RsF+DLF_Score	CEMR	Prediction of TACE Treatment Response in a Preoperative MRI via Analysis of Integrating Deep Learning and Radiomics Features	Tian	2022	China	J Med Biol Eng	Retrospective	71	71	1	51	20	54.69	12.19	NA					40	NA	31	NA		HCC	CNLC-Ib/IIa	None	cTACE	6 months	CEMR	mRECIST	PD	NA	CEMR	1 week	1	NA			3.0T	6mm	manually	MITK	T2WI	NA	3D	Yes
11	Training	Rad-score	CEMR	Prediction of tumor response via a pretreatment MRI radiomics-based nomogram in HCC treated with TACE	Kong	2021	China	Eur Radiol	Retrospective	99	69	1	84	15	NA					63	36	76	NA	20	NA		HCC	BCLC-B/C	None	cTACE/DEB-TACE	3-4 months	CEMR	mRECIST	OR	NA	CEMR	2 weeks	1	NA			3.0T	5-7mm	manually	ITK-SNAP	T2WI	NA	3D	Yes
	Internal validation										30
12	Training	DLF signature	CECT	Preoperative CECT-based Radiomic Signature for Predicting the Response of Transarterial Chemoembolization (TACE) Therapy in Hepatocellular Carcinoma	Bai	2022	China	Cardiovasc Intervent Radiol	Retrospective	111	79	1	63	16	NA					72	7	55	NA	24	NA		HCC	BCLC-A/B	Part	cTACE	4-6 weeks	CECT	mRECIST	OR	NA	CECT	1 month	1	600mA	80/140 kV	0.625mm	NA		manually	MITK	AP+VP	AP+VP vs. AP, VP	3D	Yes
	Internal validation										32		22	10						26	6	20		12
13	Training	Rad-score	CEMR	Radiomics Analysis Based on Contrast-Enhanced MRI for Prediction of Therapeutic Response to Transarterial Chemoembolization in Hepatocellular Carcinoma	Zhao	2021	China	Front Oncol	Retrospective	122	85	1	77	8	NA		59	56	65	65	20	56		29	NA		HCC	BCLC-A/B/C [not infiltrative pattern, largest lesion>=1cm]	None	cTACE	2 months	CEMR	mRECIST	OR	NA	CEMR	2 weeks	2	NA			1.5T/3.0T	5-6.5mm	manually	ITK-SNAP	AP+PVP+DP	AP+PVP+DP vs. AP, VP, DP, AP+VP, AP+DP, VP+DP	3D	Yes
	Internal validation										37		32	5			69	54	65	28	9	24		13
14	Training+5-fold cross validation	Radiomics model 2	Gd-EOB-DTPA MR	Radiomics Analysis on Gadoxetate Disodium-Enhanced MRI Predicts Response to Transarterial Embolization in Patients with HCC	Cannella	2022	Italy	Diagnostics	Retrospective	51	51	1	37	14	NA					45	6	6	43	2	51	0	HCC	[unifocal, with advanced liver disease]	None	NA	1 month	CECT/MR	mRECIST	OR	CR	Gd-EOB-DTPA	1 month	2	NA			1.5T	4.4-5mm	manually	Radiology, Version 1.2.2	PVP (T1)	PVP vs. HBP, 3'TP(3 min Transitional Phase)	3D	Yes
[1]#	Training	RadScore	CECT	Computed tomography texture analysis combined with preoperative clinical factors serve as a predictor of early efficacy of transcatheter arterial chemoembolization in hepatocellular carcinoma	Fan	2023	China	Abdom Radiol	Retrospective	92	71	1	59	12	NA					57	14	42	NA	29	22	49	HCC	BCLC-A/B/C	NA	cTACE	1-3 month	CEMR	LR-TR	[Nonviable lesion]	NA	CECT	1 week	1	175mA	140kV	3-5mm	1.5T/3.0T	NA	semiautomatic	Deepwise	AP+PVP	NA	3D	Yes
	Internal validation										21		16	5						18	3	6		15	9	12
[2]#	Training	Hybrid radiomics signature	CECT	Development and validation of a deep learning model for survival prognosis of transcatheter arterial chemoembolization in patients with intermediate-stage hepatocellular carcinoma	Wang	2022	China	Eur J Radiol	Retrospective	543	286	1	232	54	57.2	9.5	NA			230	56	NA					HCC	NA	NA	NA	continuous	NA	mRECIST	TTP	OS	CECT	2 month	3	NA		1-5mm	NA		manually	ITK-SNAP	PVP	NA	3D	Yes
	Internal validation										128		102	26	59.1	11.8				90	38
	External validation										129	1	95	34	60.3	10.1				92	37																	1	95mA	120kV	1mm
[3]#	Training	Rad-score	CECT	Development of a computed tomography-based radiomics nomogram for prediction of transarterial chemoembolization refractoriness in hepatocellular carcinoma	Niu	2021	China	World J Gastroenterol	Retrospective	218	137	1	91	46	NA					84	53	110	NA	27	NA		HCC	BCLC-A/B	NA	cTACE	continuous	CT/MR	JSH-LCSGJ	OS	TACE refractoriness	CECT	1 week	1	NA	120kV	5mm	NA		manually	ITK-SNAP	AP	NA	3D	Yes
	External validation										81	1	45	36						51	30	65		16
[4]#	Training+10-fold cross validation	Rad-score	CECT	Development of a novel combined nomogram model integrating Rad-score, age and ECOG to predict the survival of patients with hepatocellular carcinoma treated by transcatheter arterial chemoembolization	Liu	2022	China	J Gastrointest Oncol	Retrospective	70	70	1	11	59	NA												HCC	NA	None	NA	continuous	CECT	NA	OS	NA	CECT	NA	1	NA					manually	3D Slicer	NA	NA	3D	Yes
[5]#	Training	RadScore	CECT	Noninvasive Imaging Evaluation Based on Computed Tomography of the Efficacy of Initial Transarterial Chemoembolization to Predict Outcome in Patients with Hepatocellular Carcinoma	Dai	2022	China	J Hepatocell Carcinoma	Retrospective	102	81	1	71	10	54.78	11.3	NA			63	18	10	NA	71	67 (I-II)/14 (III-IV)	0	HCC	BCLC-B/C	None	cTACE/DEB-TACE	4-6 weeks, continuous	CECT	mRECIST	OS	NA	CECT	NA	1	250mA	120kV	5mm	NA		manually	radiomics platform (Huiying Medical Technology Co., Ltd)	PS	NA	3D	Yes
	Internal validation										21		20	1	55.29	10.85				13	8	7		14	17 (I-II)/4 (III-IV)	0
[6]#	Training+bootstrap internal validation	Radiomic model	CECT	Hepatocellular Carcinoma Drug-Eluting Bead Transarterial Chemoembolization (DEB-TACE): Outcome Analysis Using a Model Based On Pre-Treatment CT Texture Features	Tipaldi	2021	Italy	Diagnostics	Retrospective	50	50	1	42	8	70	9	NA			36	14	NA					HCC	BCLC-A/B/C	Part	DEB-TACE	3 months, continuous	CECT	mRECIST	OS	CR	CECT	2 month	1	NA	120kV	NA	NA		manually	TexRAD	PVP	NA	3D	Yes
[7]#	Training	Rad-score	CEMR	MRI-Based Radiomics: Associations With the Recurrence-Free Survival of Patients With Hepatocellular Carcinoma Treated With Conventional Transcatheter Arterial Chemoembolization	Song	2020	China	J Mag Reson Imaging	Retrospective	184	110	1	98	12	NA					75	35	99	NA	11	75	35	HCC	BCLC-0/A/B	None	cTACE	1-4 weeks, continuous	CT/MR	NA	RFS	NA	CEMR	2 week	2	NA			1.5T/3.0T	7mm	semiautomatically	ITK-SNAP	PVP	PVP VS. AP	3D	Yes
	Internal validation										74		58	16						46	28	68		6	46	28
[8]#	Training	Rad-score	CEMR	MRI-Based Radiomics: Nomograms predicting the short-term response after transcatheter arterial chemoembolization (TACE) in hepatocellular carcinoma patients with diameter less than 5 cm	Kuang	2021	China	Abdom Radiol	Retrospective	153	113	1	93	20	60.3	9.5	NA			84	29 (B/C)	99		14	82	31	HCC	[diameter of the largest lesion <=5 cm maximum 2 lesions]	None	cTACE	3-4 months	CECT/CEMR	mRECIST	OR	NA	CEMR	1 month	2	NA			1.5T/3.0T	7mm for T2, 4mm for AP	semiautomatically	ITKSNAP	AP	AP vs. T2WI	3D	Yes
	External validation										40	2	32	8	63.8	11.4				23	17 (B/C)	36		4	35	5												1				3.0T	5mm
[9]*	Training	Parametric response mapping	CECT	Parametric response mapping of contrast-enhanced biphasic CT for evaluating tumour viability of hepatocellular carcinoma after TACE	Hinrichs	2016	Germany	Eur Radiol	Retrospective	19	19	1	16	3	64.2	7.7	NA			18	1	NA					HCC	[minimal tumour-size of >=2 cm of at least one lesion]	None	cTACE	continuous, every 3 months	CECT	RECIST, WHO, mRECIST, and EASL	OS	NA	CECT	NA	1	NA	100/120kV	1mm	NA		manually	ANTS, MEVIS lab	AP+PVP	NA	3D	Yes
[10]#	Training+5-fold cross validation	Portal model	CECT	A Pre-TACE Radiomics Model to Predict HCC Progression and Recurrence in Liver Transplantation: A Pilot Study on a Novel Biomarker	Ivanics	2021	Canada	Transplantation	Retrospective	88	88	1	68	20	NA		59	54	64	NA		25	37	26	NA		HCC	[listed for LT within Milan/Toronto criteria]	None	NA	continuous, every 3 months	CECT/CEUS/CEMR	NA	[Progression dropout in LT list or after LT]	OS, RFS after LT	CECT	NA	NA	NA		2-5mm	NA		manually	Mint Medical GmbH	PVP	PVP vs. AP vs. AP+PVP	3D	Yes
[11]#	Training	Radiomics score model	CECT	Predicting Survival Using Pretreatment CT for Patients With Hepatocellular Carcinoma Treated With Transarterial Chemoembolization: Comparison of Models Using Radiomics	Kim	2018	Korea	AJR Am J Roentgenol	Retrospective	88	88	1	66	22	61	11	NA			75	13	60	13	15	NA		HCC	BCLC-A/B/C [not infiltrative pattern, largest lesion>=1cm, without extrahepatic metastasis or invasion of main portal vein]	None	cTACE	4 months, continuous	CECT	NA	OS	NA	CECT	1 month	2	NA			NA		manually	NA	AP	NA	3D	Yes
[12]#	Training	NC-CT Radiomics Model	CECT	Prediction of Hepatocellular Carcinoma Response to Transcatheter Arterial Chemoembolization: A Real-World Study Based on Non-Contrast Computed Tomography Radiomics and General Image Features	Guo	2021	China	J Hepatocell Carcinoma	Retrospective	94	47	1	40	7	55	1.69	NA			38	9	40	NA	7	NA		HCC	BCLC-A/B/C	Part	cTACE	8 weeks	CECT	mRECIST	OR	OS	CECT	1 week	2	NA			NA		manually	MaZda	PS	NA	2D	Yes
	Internal validation										47		40	7	57.17	1.79				36	11	37		10
[13]#	Training	Rad-score	CEMR	Radiomics analysis of pretreatment MRI in predicting tumor response and outcome in hepatocellular carcinoma with transarterial chemoembolization: a two-center collaborative study	Liu	2022	China	Abdom Radiol (NY)	Retrospective	140	94	1	105	35	NA					119	31	NA					HCC	BCLC-A/B/C [with multiple lesions or single node not eligible for resection or percutaneous therapies]	None	cTACE	continuous, every 1-3 months	CT/MRI	mRECIST	OR	PFS, OS	CEMR	1 month	1	NA			1.5T	3-6mm	semiautomatically	ONCO IMAG ANLY v 2.0	T2WI	T2WI vs. AP, PVP, DP, Mp(combined)	3D	Yes
	External validation										46	1																										1				3.0T	2.5-5.5mm
[14]#	Training	Rad-signature	CECT	Radiomics Analysis on Multiphase Contrast-Enhanced CT: A Survival Prediction Tool in Patients With Hepatocellular Carcinoma Undergoing Transarterial Chemoembolization	Meng	2020	China	Front Oncol	Retrospective	162	108	5	91	17	NA		59	47.2	72.5	93	15	78	NA	30	NA		HCC	BCLC-A/B	None	cTACE	4-6 weeks, continuous	CECT/MR	NA	OS	NA	CECT	6 month	8	150-190mA	120-140kV	5-8mm	NA		manually	ITK-SNAP	AP+PVP	NA	3D	Yes
	Internal validation										54		45	9			58	47	66	47	7	31		23
[15]#	Training	ResNet50 model	CECT	Residual convolutional neural network for predicting response of transarterial chemoembolization in hepatocellular carcinoma from CT imaging	Peng	2020	China	Eur Radiol	Retrospective	789	562	1	502	60	NA					451	111	514	NA	48	294	268	HCC	BCLC-B	None	NA	<1 month	CECT	mRECIST	OR	PD/PR/CR/SD	CECT	<1 week	1	NA	120kV	5mm	NA		manually	ITK-SNAP	AP	NA	2D	Yes
	External validation-1										89	1	75	14						74	15	80		9	40	49												1		120kV	5mm
	External validation-2										138	1	123	15						111	28	125		13	70	68
Notes:
1 The ID in our review precess, by the alphabetical order of the title; []# the studies from which 2*2 tables cannot bt extracted; []*Studies that does not totally meet the standard criteria of radiomic study (Lambin et al., 2017)
2 Validation dataset refers to independent dataset
3 The number of types of imaging scanners used in the corresponding dataset
4 Whether the best model is compared to other models based on imaging in different phases
5 Whether the best model is based on radiomic features from tumor regions or from tumor regions+peritumor regions
6 Whether the best model is compared to other models based on other modeling methods/algorithms
7 Whether the study reports one or more radiomic model without clinical/radiographic factors
8 The clinical or conventional radiographic factors included in the (best) radiomic-clinical combined model reported in the study
* This research only included patients who got CR after initial TACE
[] Unique criteria used in the single study
(a-b) 95% CI
Abbreviations: NA, not applicable/not available; CECT, contrast-enhanced computed tomography; CEMR, contrast-enhanced magnetic resonance; Gd-EOB-DTPA MR, Gadolinium ethoxybenzyl diethylenetriamine pentaacetic acid-enhanced magnetic resonance; CEUS, contrast-enhanced ultrasound; HCC, hepatocellular carcinoma; BCLC, Barcelona Clinic Liver Cancer; APPLE, Asia-Pacific Primary Liver Cancer Expert; CNL…
[truncated: 34 more columns]

## Sheet: 5 Quality-rating
Supplementary Table 5 Quality assessment using the Radiomics Quality Score (RQS) and the METhodological RadiomICs Score (METRICS) of all the included studies
Study ID	Bibliographical Information			RQS-1	RQS-2			RQS-3 Feature extraction	RQS-3 Exploratory analysis		RQS-3 Modeling									RQS-score	RQS%
	Title	First author	Year	Image protocol quality	Multiple segmentation	Phantom study on all scanners	Imaging at multiple time points	Feature reduction or adjustment for multiple testing	Multivariable analysis with non radiomics features	Detect and discuss biological correlates	Cut-off analyses	Discrimination statistics	Calibration statistics	Prospective study registered in a trial database	Validation	Comparison to ‘gold standard’	Potential clinical utility	Cost-effectiveness analysis	Open science and data
1	Accurate prediction of responses to transarterial chemoembolization for patients with hepatocellular carcinoma by using artificial intelligence in contrast-enhanced ultrasound	Liu	2020	1	0	0	0	3	0	0	1	2	0	0	2	2	2	0	2	15	0.416667
2	Clinical-Radiomic Analysis for Pretreatment Prediction of Objective Response to First Transarterial Chemoembolization in Hepatocellular Carcinoma	Chen	2021	2	1	0	0	3	1	0	1	2	2	0	3	2	2	0	1	20	0.555556
3	Clinical-radiomics predictors to identify the suitability of transarterial chemoembolization treatment in intermediate-stage hepatocellular carcinoma: A multicenter study	Wang	2022	1	1	1	0	3	1	0	1	2	2	0	2	0	2	0	1	17	0.472222
4	Contrast-Enhanced CT Imaging Features Combined with Clinical Factors to Predict the Efficacy and Prognosis for Transarterial Chemoembolization of Hepatocellular Carcinoma	Sun	2023	1	1	0	0	3	1	0	1	2	2	0	2	0	2	0	1	16	0.444444
5	Evaluation of Therapeutic Effects of Computed Tomography Imaging Classification Algorithm-Based Transcatheter Arterial Chemoembolization on Primary Hepatocellular Carcinoma	Li	2022	1	1	0	0	3	0	0	1	2	0	0	-5	0	2	0	1	6	0.166667
6	Machine-learning analysis of contrast-enhanced computed tomography radiomics predicts patients with hepatocellular carcinoma who are unsuitable for initial transarterial chemoembolization monotherapy: A multicenter study	Jin	2021	1	1	0	0	3	1	0	1	2	2	0	3	0	2	0	1	17	0.472222
7	Multi-algorithms analysis for pre-treatment prediction of response to transarterial chemoembolization in hepatocellular carcinoma on multiphase MRI	Chen	2023	1	1	0	0	3	1	0	0	1	1	0	2	0	2	0	0	12	0.333333
8	Predicting the Initial Treatment Response to Transarterial Chemoembolization in Intermediate-Stage Hepatocellular Carcinoma by the Integration of Radiomics and Deep Learning	Peng	2021	1	1	0	0	3	1	0	1	2	0	0	2	0	2	0	1	14	0.388889
9	Predicting the Outcome of Transcatheter Arterial Embolization Therapy for Unresectable Hepatocellular Carcinoma Based on Radiomics of Preoperative Multiparameter MRI	Sun	2020	1	1	0	0	3	0	0	1	2	0	0	2	0	2	0	0	12	0.333333
10	Prediction of TACE Treatment Response in a Preoperative MRI via Analysis of Integrating Deep Learning and Radiomics Features	Tian	2022	1	1	0	0	3	0	0	1	2	0	0	-5	0	2	0	0	5	0.138889
11	Prediction of tumor response via a pretreatment MRI radiomics-based nomogram in HCC treated with TACE	Kong	2021	1	1	0	0	3	1	0	0	1	1	0	2	0	2	0	1	13	0.361111
12	Preoperative CECT-based Radiomic Signature for Predicting the Response of Transarterial Chemoembolization (TACE) Therapy in Hepatocellular Carcinoma	Bai	2022	1	1	0	0	3	1	0	1	1	0	0	2	0	2	0	1	13	0.361111
13	Radiomics Analysis Based on Contrast-Enhanced MRI for Prediction of Therapeutic Response to Transarterial Chemoembolization in Hepatocellular Carcinoma	Zhao	2021	1	1	1	0	3	1	0	1	2	2	0	2	0	2	0	1	17	0.472222
14	Radiomics Analysis on Gadoxetate Disodium-Enhanced MRI Predicts Response to Transarterial Embolization in Patients with HCC	Cannella	2022	2	1	0	0	3	0	0	1	2	0	0	-5	0	2	0	1	7	0.194444
[1]#	Computed tomography texture analysis combined with preoperative clinical factors serve as a predictor of early efficacy of transcatheter arterial chemoembolization in hepatocellular carcinoma	Fan	2023	1	1	0	0	3	1	0	1	2	2	0	2	0	2	0	1	16	0.444444
[2]#	Development and validation of a deep learning model for survival prognosis of transcatheter arterial chemoembolization in patients with intermediate-stage hepatocellular carcinoma	Wang	2022	1	1	0	0	3	0	0	1	2	2	0	3	2	2	0	1	18	0.5
[3]#	Development of a computed tomography-based radiomics nomogram for prediction of transarterial chemoembolization refractoriness in hepatocellular carcinoma	Niu	2021	1	1	0	1	3	1	0	1	2	2	0	3	2	2	0	1	20	0.555556
[4]#	Development of a novel combined nomogram model integrating Rad-score, age and ECOG to predict the survival of patients with hepatocellular carcinoma treated by transcatheter arterial chemoembolization	Liu	2022	0	0	0	0	3	1	0	1	2	2	0	-5	0	2	0	1	7	0.194444
[5]#	Noninvasive Imaging Evaluation Based on Computed Tomography of the Efficacy of Initial Transarterial Chemoembolization to Predict Outcome in Patients with Hepatocellular Carcinoma	Dai	2022	1	1	0	0	3	1	0	1	1	1	0	2	0	2	0	1	14	0.388889
[6]#	Hepatocellular Carcinoma Drug-Eluting Bead Transarterial Chemoembolization (DEB-TACE): Outcome Analysis Using a Model Based On Pre-Treatment CT Texture Features	Tipaldi	2021	1	1	0	0	3	1	0	1	2	0	0	-5	0	2	0	1	7	0.194444
[7]#	MRI-Based Radiomics: Associations With the Recurrence-Free Survival of Patients With Hepatocellular Carcinoma Treated With Conventional Transcatheter Arterial Chemoembolization	Song	2020	1	1	0	0	3	1	0	1	2	2	0	2	0	2	0	1	16	0.444444
[8]#	MRI-Based Radiomics: Nomograms predicting the short-term response after transcatheter arterial chemoembolization (TACE) in hepatocellular carcinoma patients with diameter less than 5 cm	Kuang	2021	1	1	0	0	3	1	0	1	1	1	0	4	0	2	0	1	16	0.444444
[9]*	Parametric response mapping of contrast-enhanced biphasic CT for evaluating tumour viability of hepatocellular carcinoma after TACE	Hinrichs	2016	2	0	0	1	-3	0	0	1	1	0	0	-5	0	2	0	0	-1	-0.0277778
[10]#	A Pre-TACE Radiomics Model to Predict HCC Progression and Recurrence in Liver Transplantation: A Pilot Study on a Novel Biomarker	Ivanics	2021	2	1	0	0	3	0	0	1	2	0	0	-5	0	2	0	1	7	0.194444
[11]#	Predicting Survival Using Pretreatment CT for Patients With Hepatocellular Carcinoma Treated With Transarterial Chemoembolization: Comparison of Models Using Radiomics	Kim	2018	1	1	0	0	3	1	0	1	1	0	0	-5	0	2	0	1	6	0.166667
[12]#	Prediction of Hepatocellular Carcinoma Response to Transcatheter Arterial Chemoembolization: A Real-World Study Based on Non-Contrast Computed Tomography Radiomics and General Image Features	Guo	2021	0	1	0	0	3	1	0	1	2	0	0	2	2	2	0	1	15	0.416667
[13]#	Radiomics analysis of pretreatment MRI in predicting tumor response and outcome in hepatocellular carcinoma with transarterial chemoembolization: a two-center collaborative study	Liu	2022	1	1	0	0	3	1	0	1	2	2	0	3	0	2	0	1	17	0.472222
[14]#	Radiomics Analysis on Multiphase Contrast-Enhanced CT: A Survival Prediction Tool in Patients With Hepatocellular Carcinoma Undergoing Transarterial Chemoembolization	Meng	2020	1	1	0	0	3	1	0	1	2	2	0	2	2	2	0	1	18	0.5
[15]#	Residual convolutional neural network for predicting response of transarterial chemoembolization in hepatocellular carcinoma from CT imaging	Peng	2020	1	1	0	0	3	0	0	0	2	0	0	4	0	2	0	1	14	0.388889
		Total	Mean	1.06897	0.896552	0.0689655	0.0689655	2.7931	0.689655	0	0.896552	1.75862	0.965517	0	0.37931	0.413793	2	0	0.896552	12.8966	0.358238
			Sd	0.4496	0.304543	0.253395	0.253395	1.09479	0.462635	0	0.304543	0.42792	0.927836	0	3.36733	0.810161	0	0	0.402135	5.12832	0.142453
				Items/Conditions	Study Design	Item#1	Item#2	Item#3	Imaging Data	Item#4	Item#5	Item#6	Item#7	SegmentationC	Condition#1	Condition#2	Item#8	Item#9	Item#10	Image Processing and Feature Extraction	Condition#3	Item#11	Item#12	Item#13	Feature Processing	Condition#4	Condition#5	Item#14	Item#15	Item#16	Item#17	Preparation for Modeling	Item#18	Item#19	Metrics and Comparison	Item#20	Item#21	Item#22	Item#23	Item#24	Item#25	Testing	Item#26	Item#27	Open Science	Item#28	Item#29	Item#30	Total METRICS score:
Study ID	Bibliographical Information			Definitions		Adherence to radiomics and/or machine learning-specific checklists or guidelines	Eligibility criteria that describe a representative study population	High-quality reference standard with a clear definition		Multi-center	Clinical translatability of the imaging data source for radiomics analysis	Imaging protocol with acquisition parameters	The interval between imaging used and reference standard		Does the study include segmentation?	Does the study include fully automated segmentation?	Transparent description of segmentation methodology	Formal evaluation of fully automated segmentationC	Test set segmentation masks produced by a single reader or automated tool		Does the study include hand-crafted feature extraction?	Appropriate use of image preprocessing techniques with transparent description	Use of standardized feature extraction softwareC	Transparent reporting of feature extraction parameters, otherwise providing a default configuration statement		Does the study include tabular data?	Does the study include end-to-end deep learning?	Removal of non-robust featuresC	Removal of redundant featuresC	Appropriateness of dimensionality compared to data sizeC	Robustness assessment of end-to-end deep learning pipelinesC		Proper data partitioning process	Handling of confounding factors		Use of appropriate performance evaluation metrics for task	Consideration of uncertainty	Calibration assessment	Use of uni-parametric imaging or proof of its inferiority	Comparison with a non-radiomic approach or proof of added clinical value	Comparison with simple or classical statistical models		Internal testing	External testing		Data availability	Code availability	Model availability
	Title	First author	Year	Weights		0.0368	0.0735	0.0919		0.0438	0.0292	0.0438	0.0292				0.0337	0.0225	0.0112			0.0622	0.0311	0.0415				0.02	0.02	0.03	0.02		0.0599	0.03		0.0352	0.0234	0.0176	0.0117	0.0293	0.0176		0.0375	0.0749		0.0075	0.0075	0.0075
1	Accurate prediction of responses to transarterial chemoembolization for patients with hepatocellular carcinoma by using artificial intelligence in contrast-enhanced ultrasound	Liu	2020			no	yes	yes		no	no	yes	yes		yes	no	yes	n/a	yes		yes	no	yes	yes		yes	yes	no	yes	no	yes		yes	yes		yes	yes	no	no	yes	yes		yes	no		no	no	no	0.643
2	Clinical-Radiomic Analysis for Pretreatment Prediction of Objective Response to First Transarterial Chemoembolization in Hepatocellular Carcinoma	Chen	2021			no	yes	yes		yes	yes	yes	yes		yes	no	yes	n/a	no		yes	no	yes	yes		yes	no	no	yes	no	n/a		yes	yes		yes	yes	yes	no	yes	no		yes	yes		no	no	yes	0.786
3	Clinical-radiomics predictors to identify the suitability of transarterial chemoembolization treatment in intermediate-stage hepatocellular carcinoma: A multicenter study	Wang	2022			no	yes	yes		yes	no	yes	yes		yes	no	yes	n/a	no		yes	no	yes	no		yes	no	yes	yes	yes	n/a		yes	yes		yes	yes	yes	no	yes	no		yes	yes		no	no	no	0.757
4	Contrast-Enhanced CT Imaging Features Combined with Clinical Factors to Predict the Efficacy and Prognosis for Transarterial Chemoembolization of Hepatocellular Carcinoma	Sun	2023			no	yes	yes		no	yes	yes	yes		yes	no	yes	n/a	no		yes	yes	yes	yes		yes	no	yes	yes	no	n/a		yes	yes		yes	yes	yes	yes	no	no		yes	no		no	no	no	0.722
5	Evaluation of Therapeutic Effects of Computed Tomography Imaging Classification Algorithm-Based Transcatheter Arterial Chemoembolization on Primary Hepatocellular Carcinoma	Li	2022			no	yes	yes		no	no	yes	yes		yes	no	yes	n/a	no		yes	no	no	yes		yes	no	no	yes	yes	n/a		no	no		yes	no	no	no	no	no		no	no		no	no	no	0.417
6	Machine-learning analysis of contrast-enhanced computed tomography radiomics predicts patients with hepatocellular carcinoma who are unsuitable for initial transarterial chemoembolization monotherapy: A multicenter study	Jin	2021			no	yes	yes		yes	no	yes	yes		yes	no	yes	n/a	yes		yes	yes	yes	yes		yes	no	yes	yes	yes	n/a		yes	yes		yes	yes	yes	yes	yes	no		no	yes		no	no	no	0.85
7	Multi-algorithms analysis for pre-treatment prediction of response to transarterial chemoembolization in hepatocellular carcinoma on multiphase MRI	Chen	2023			no	yes	yes		no	no	yes	yes		yes	no	yes	n/a	no		yes	yes	yes	no		yes	no	no	yes	no	n/a		yes	yes		yes	yes	yes	no	yes	no		yes	no		no	no	no	0.646
8	Predicting the Initial Treatment Response to Transarterial Chemoembolization in Intermediate-Stage Hepatocellular Carcinoma by the Integration of Radiomics and Deep Learning	Peng	2021			no	yes	yes		yes	no	yes	yes		yes	no	yes	n/a	no		yes	yes	yes	yes		yes	no	yes	yes	yes	n/a		yes	yes		yes	yes	no	yes	no	yes		yes	no		no	no	no	0.769
9	Predicting the Outcome of Transcatheter Arterial Embolization Therapy for Unresectable Hepatocellular Carcinoma Based on Radiomics of Preoperative Multiparameter MRI	Sun	2020			no	yes	yes		no	no	yes	no		yes	no	yes	n/a	no		yes	yes	yes	yes		yes	no	no	yes	no	n/a		yes	no		yes	no	no	no	no	no		yes	no		no	no	no	0.554
10	Prediction of TACE Treatment Response in a Preoperative MRI via Analysis of Integrating Deep Learning and Radiomics Features	Tian	2022			no	yes	no		no	no	yes	yes		yes	no	yes	n/a	yes		yes	yes	yes	yes		yes	no	no	yes	no	n/a		no	no		yes	yes	no	yes	no	no		no	no		no	no	no	0.435
11	Prediction of tumor response via a pretreatment MRI radiomics-based nomogram in HCC treated with TACE	Kong	2021			no	yes	yes		no	no	yes	yes		yes	no	no	n/a	no		yes	no	yes	yes		yes	no	no	yes	yes	n/a		yes	yes		yes	yes	yes	yes	no	no		yes	no		no	no	no	0.602
12	Preoperative CECT-based Radiomic Signature for Predicting the Response of Transarterial Chemoembolization (TACE) Therapy in Hepatocellular Carcinoma	Bai	2022			no	yes	yes		no	no	yes	yes		yes	no	yes	n/a	yes		yes	no	yes	yes		yes	no	yes	yes	yes	n/a		yes	no		yes	yes	no	yes	yes	no		yes	no		no	no	no	0.651
13	Radiomics Analysis Based on Contrast-Enhanced MRI for Prediction of Therapeutic Response to Transarterial Chemoembolization in Hepatocellular Carcinoma	Zhao	2021			no	yes	yes		no	no	yes	no		yes	no	yes	n/a	no		yes	yes	yes	yes		yes	no	yes	yes	yes	n/a		yes	yes		yes	yes	yes	yes	yes	no		yes	no		no	no	yes	0.731
14	Radiomics Analysis on Gadoxetate Disodium-Enhanced MRI Predicts Response to Transarterial Embolization in Patients with HCC	Cannella	2022			no	yes	yes		no	yes	yes	yes		yes	no	yes	n/a	yes		yes	no	yes	yes		yes	no	yes	yes	yes	n/a		no	no		yes	yes	no	yes	yes	no		no	no		no	no	no	0.579
[1]#	Computed tomography texture analysis combined with preoperative clinical factors serve as a predictor of early efficacy of transcatheter arterial chemoembolization in hepatocellular carcinoma	Fan	2023			no	yes	yes		no	no	yes	yes		yes	no	no	n/a	yes		yes	no	yes	yes		yes	no	no	yes	no	n/a		yes	yes		yes	yes	yes	no	no	no		yes	no		no	no	no	0.57
[2]#	Development and validation of a deep learning model for survival prognosis of transcatheter arterial chemoembolization in patients with intermediate-stage hepatocellular carcinoma	Wang	2022			yes	yes	yes		yes	no	yes	yes		yes	no	yes	n/a	yes		yes	yes	no	yes		yes	yes	no	yes	no	no		yes	no		yes	yes	yes	yes	yes	no		yes	yes		no	no	no	0.795
[3]#	Development of a computed tomography-based radiomics nomogram for prediction of transarterial chemoembolization refractoriness in hepatocellular carcinoma	Niu	2021			no	yes	yes		yes	no	yes	yes		yes	no	yes	n/a	no		yes	yes	yes	no		yes	no	yes	yes	yes	n/a		yes	yes		yes	yes	yes	yes	yes	no		no	yes		no	no	no	0.795
[4]#	Development of a novel combined nomogram model integrating Rad-score, age and ECOG to predict the survival of patients with hepatocellular carcinoma treated by transcatheter arterial chemoembolization	Liu	2022			no	yes	yes		no	no	no	yes		yes	no	no	n/a	no		yes	no	yes	no		yes	no	no	yes	yes	n/a		no	no		yes	yes	yes	no	yes	no		no	no		no	no	no	0.398
[5]#	Noninvasive Imaging Evaluation Based on Computed Tomography of the Efficacy of Initial Transarterial Chemoembolization to Predict Outcome in Patients with Hepatocellular Carcinoma	Dai	2022			no	yes	yes		no	no	yes	yes		yes	no	yes	n/a	no		yes	yes	yes	yes		yes	no	yes	yes	no	n/a		yes	yes		yes	yes	yes	no	yes	no		yes	no		no	no	no	0.71
[6]#	Hepatocellular Carcinoma Drug-Eluting Bead Transarterial Chemoembolization (DEB-TACE): Outcome Analysis Using a Model Based On Pre-Treatment CT Texture Features	Tipaldi	2021			no	yes	yes		no	no	yes	yes		yes	no	yes	n/a	no		yes	no	no	yes		yes	no	no	yes	yes	n/a		no	no		yes	yes	no	yes	yes	no		no	no		no	no	no	0.484
[7]#	MRI-Based Radiomics: Associations With the Recurrence-Free Survival of Patients With Hepatocellular Carcinoma Treated With Conventional Transcatheter Arterial Chemoembolization	Song	2020			no	yes	yes		no	no	yes	yes		yes	no	yes	n/a	no		yes	yes	yes	yes		yes	no	no	yes	no	n/a		yes	no		yes	yes	yes	yes	yes	no		yes	no		no	no	no	0.67
[8]#	MRI-Based Radiomics: Nomograms predicting the short-term response after transcatheter arterial chemoembolization (TACE) in hepatocellular carcinoma patients with diameter less than 5 cm	Kuang	2021			no	no	no		yes	no	yes	yes		yes	no	yes	n/a	no		yes	yes	yes	yes		yes	no	yes	yes	no	n/a		yes	yes		yes	yes	yes	yes	yes	no		no	yes		no	no	no	0.634
[9]*	Parametric response mapping of contrast-enhanced biphasic CT for evaluating tumour viability of hepatocellular carcinoma after TACE	Hinrichs	2016			no	yes	no		no	no	yes	yes		yes	no	yes	n/a	no		yes	yes	no	yes		no	no	n/a	n/a	n/a	n/a		no	no		no	no	no	no	no	no		no	no		no	no	no	0.32
[10]#	A Pre-TACE Radiomics Model to Predict HCC Progression and Recurrence in Liver Transplantation: A Pilot Study on a Novel Biomarker	Ivanics	2021			no	yes	yes		no	yes	yes	yes		yes	no	yes	n/a	yes		yes	no	yes	yes		yes	no	no	yes	no	n/a		no	no		yes	yes	no	yes	no	no		no	no		no	no	no	0.497
[11]#	Predicting Survival Using Pretreatment CT for Patients With Hepatocellular Carcinoma Treated With Transarterial Chemoembolization: Comparison of Models Using Radiomics	Kim	2018			no	yes	yes		no	no	yes	yes		yes	no	yes	n/a	no		yes	no	no	yes		yes	no	no	yes	no	n/a		no	no		no	no	no	yes	no	no		no	no		no	no	no	0.361
[12]#	Prediction of Hepatocellular Carcinoma Response to Transcatheter Arterial Chemoembolization: A Real-World Study Based on Non-Contrast Computed Tomography Radiomics and General Image Features	Guo	2021			no	yes	yes		no	no	yes	yes		yes	no	yes	n/a	no		yes	no	no	no		yes	no	no	yes	yes	n/a		yes	yes		yes	yes	no	yes	yes	no		yes	no		no	no	no	0.573
[13]#	Radiomics analysis of pretreatment MRI in predicting tumor response and outcome in hepatocellular carcinoma with transarterial chemoembolization: a two-center collaborative study	Liu	2022			no	yes	yes		yes	no	yes	yes		yes	no	yes	n/a	no		yes	yes	yes	yes		yes	no	yes	yes	yes	n/a		yes	no		yes	yes	yes	yes	yes	no		no	yes		no	no	no	0.807
[14]#	Radiomics Analysis on Multiphase Contrast-Enhanced CT: A Survival Prediction Tool in Patients With Hepatocellular Carcinoma Undergoing Transarterial Chemoembolization	Meng	2020			no	yes	yes		yes	no	yes	yes		yes	no	yes	n/a	yes		yes	yes	yes	yes		yes	no	yes	yes	yes	n/a		yes	yes		yes	yes	yes	no	yes	no		yes	no		no	no	no	0.799
[15]#	Residual convolutional neural network for predicting response of transarterial chemoembolization in hepatocellular carcinoma from CT imaging	Peng	2020			no	yes	yes		yes	no	yes	yes		yes	no	yes	n/a	no		no	yes	n/a	no		no	yes	n/a	n/a	n/a	no		yes	yes		yes	yes	no	yes	no	no		no	yes		no	no	yes	0.708
		Total	Mean																																														0.629759
			Sd																																														0.145845
[truncated: 2 more columns]

## Sheet: 6 additional results (1)
Supplementary Table 6 Pooled Sensitivity, Specificity, PLR and NLR

## Sheet: 7 additional results (2)
Supplementary Table 7 Meta regression

## Sheet: 8 additional results (3)
Supplementary Table 8 Average ORR as the pre-test probability
author	tp	fp	fn	tn	size	ORR	N*ORR	No.OR	average ORR
Bai 2022 (t)					79	0.3417	26.9943	27
Bai 2022 (v)	8	0	3	21	32	0.3438	11.0016	11
Cannella 2022 (t)	21	9	8	13	51	0.5685	28.9935	29
Chen 2021 (t)	164	31	20	140	355	0.518	183.89	184
Chen 2021 (v)	52	13	9	44	118	0.517	61.006	61
Chen 2023 (t)	51	10	5	49	115	0.486	55.89	56
Chen 2023 (v)	32	8	5	32	77	0.4735	36.4595	36
Kong 2021 (t)	25	5	12	27	69	0.5362	36.9978	37
Kong 2021 (v)	13	3	3	11	30	0.5333	15.999	16
Li 2022 (t)	20	2	4	22	48	0.5	24	24
Liu 2020 (t)	30	1	1	57	89	0.348	30.972	31
Liu 2020 (v)	13	2	2	24	41	0.356	14.596	15
Peng 2021 (t)	80	0	3	56	139	0.5971	82.9969	83
Peng 2021 (v)	97	0	7	67	171	0.6082	104.002	104
Sun 2023 (t)	96	44	26	133	299	0.408	121.992	122
Sun 2023 (v)	36	20	7	37	100	0.43	43	43
Wang 2022 (t)	38	14	20	99	171	0.725	123.975	124
Wang 2022 (v)	14	8	9	41	72	0.694	49.968	50
Zhao 2021 (t)	32	9	12	32	85	0.5176	43.996	44
Zhao 2021 (v)	17	9	2	9	37	0.5135	18.9995	19
					2178			1116	0.512397
